# Supplementary material for: A CD57+CD8+ T cell subset links T cell cytotoxicity to fibrotic lung disease in systemic sclerosis
Source: J Clin Invest. 2026 Feb 17;136(9):e194288. doi: 10.1172/JCI194288 (PMC13132381; doi:10.1172/JCI194288)
Supplement: Supporting data values [file jci-136-194288-s058.xlsx]

## Sheet: Figure 1C
Control	SSc without ILD	SSc-ILD
1.01015	1.00956	5.96119
0.358621	0.818113	1.81333
0.467744	6.52243	0.948596
3.01737	3.76591	1.21198
2.66195	3.23522	2.51619
1.52552	3.30971	8.02683
0.194045	6.73216	3.57567
1.6504	5.15671	9.60639
0.51343	2.03776	1.4444
3.85713	2.00996	3.91469
0.743224	1.06393	15.3687
1.2713	1.81624	9.59191
0.937073	0.430958	0.779413
0.9633	3.11895	2.01953
0.489026	3.60106	2.67332
1.82827	0.403166	3.04254
3.91706	8.25858	2.84935
1.03772	0.668344	6.04671
	0.818113	2.84043
	0	0.493275
	1.00956	7.54014
	3.76591	16.6535
	0.0982101	2.67993
	6.52243	1.62168
	0.202239	10.7603
	3.23522	1.48653
	7.10096	7.33578
	0.353114	2.39779
	0.304421	5.40586
		3.90927
		1.48808
		1.06678
		0.783043
		8.76251
		0.259284
		14.0247
		0.540422
		6.72454
		0.198538
		7.39218
		0.348887
		1.63209
		13.5162
		17.8743
		5.93894
		7.50579
		2.58881
		0.377949
		0.942348
		3.48204
		0.10139
		0.55532
		0.208372

## Sheet: Figure 1G
CD57+TEM	%FVC
0	112.2
0	86.9
0.0982101	78.2
0.10139	80
0.198538	71.7
0.202239	69.7
0.208372	70
0.259284	71.9
0.304421	116
0.348887	82.7
0.353114	86.1
0.377949	78.2
0.403166	86.7
0.430958	114.4
0.493275	81.4
0.540422	74.2
0.549015	100.9
0.55532	91
0.668344	103.8
0.779413	67
0.783043	60.8
0.942348	72
0.948596	48.9
1.00956	108
1.06393	122.2
1.06678	75.6
1.21198	70.9
1.4444	66.6
1.48653	90.5
1.48808	86.6
1.62168	41.1
1.63209	60.3
1.81333	70.1
1.81624	93.5
2.00996	88
2.01953	73
2.03776	65
2.39779	50.7
2.51619	41.3
2.58881	72.1
2.67993	82.6
2.75322	90.9
2.84043	67.5
2.84935	69.8
3.04254	92
3.11895	106
3.23522	111
3.28254	89.7
3.30971	90.9
3.48204	52
3.57567	75.1
3.60106	141.1
3.76591	83
3.90927	81.7
3.91469	58.5
4.44942	106.5
5.15671	94.4
5.40586	71.3
5.93894	66.5
5.96119	42.7
6.04671	54.3
6.52243	114
6.72454	25.7
6.73216	72
7.10096	114.9
7.33578	50.9
7.39218	50.2
7.50579	61.6
7.54014	80.3
8.02683	65.1
8.25858	84.9
8.76251	48.1
9.59191	34.5
9.60639	33.6
10.7603	59.9
13.5162	81
14.0247	34.7
16.6535	88.3
17.8743	78.9

## Sheet: Figure 1H
Subset	Cohort	Mean	95%CI
Naïve	Cohort 1	0.250833	0.325497
Naïve	Cohort 2	0.121428	0.333015
Naïve	Cohort 1+2	0.16865	0.227125
CD57-TEM	Cohort 1	0.79147	0.592039
CD57-TEM	Cohort 2	0.337225	0.91827
CD57-TEM	Cohort 1+2	0.572511	0.515031
CD57+TEM	Cohort 1	-0.91636	1.03575
CD57+TEM	Cohort 2	-0.910258	0.91592
CD57+TEM	Cohort 1+2	-0.88588	0.655715
TEMRA	Cohort 1	-0.562952	0.485963
TEMRA	Cohort 2	-0.10082	0.603468
TEMRA	Cohort 1+2	-0.255696	0.377052

## Sheet: Figure 3B
ITGA1 CPM	CD57+ TEM	TEMRA	ITGB1 CPM	CD57+ TEM	TEMRA
	1030.63	918.289		1243.67	963.147
	938.555	708.823		1056.95	817.053
	898.208	608.54		580.74	375.794
	1027.02	719.432		985.645	598.602
	633.698	486.747		713.689	241.851

## Sheet: Figure 3C
ITGA4 MFI	CD57+ TEM	TEMRA	ITGB1 MFI	CD57+ TEM	TEMRA
	3979	2924		1858	1493
	3761	3247		2767	2336
	3670	3242		2129	1883
	3677	3458		2140	2040
	2737	2605		2682	2149
	3368	2387		1855	1537

## Sheet: Figure 3F
HC CD226	CD57+ TEM	TEMRA	HC TIGIT	CD57+TEM	TEMRA
	5154	929		2959	14335
	4854	2495		1052	8068
	3879	2832		2610	6616
	3243	1424		3250	5779
	5160	1556		958	11219
	4791	1562		1928	9584
	5668	1622		1107	7973
	3805	1669		5692	9545
	4985	245		4534	10262
	4893	670		2728	10714

## Sheet: Figure 3G
SSc CD226	CD57+ TEM	TEMRA	SSc TIGIT	CD57+TEM	TEMRA
	4183	2172		4030	7731
	4269	2598		1411	2792
	4872	4140		1774	4312
	4195	3331		842	2947
	3386	1586		887	4532
	3266	409		2799	12007

## Sheet: Figure 3H
CD226	CD57+TEM	TEMRA	TIGIT	CD57+TEM	TEMRA
	1346	1502		0	1844
	1741	1605		201	280
	2046	2139		603	1011
	2081	2142		642	1110
	2293	3451		739	355
	2356	3060		749	1179
	2358	566		801	1513
	2398	1590		1006	2564
	2431	2025		1018	3767
	2558	2750		1147	758
	2559	2513		1340	1208
	2634	2542		1343	1115
	2724	2729		1404	3095
	2725	813		1406	1611
	2842	2830		1407	2404
	2977	2343		1420	1002
	2978	2744		1457	1231
	2980	3072		1458	2292
	3122	1140		1465	3653
	3192	1627		1578	1331
	3290	3393		1663	2830
	3313	2728		1945	2922
	3317	3428		2124	2948
	3421	3294		2151	4178
	3430	3282		2175	2649
	3471	1991		2670	564
	3601	2839		3008	5267
	3632	2830		3016	1747
	3667	2332		3026	3354
	3865	3685		3061	4947
	3954	2838		3069	4908
	4059	3412		3271	4216
	4297	3054		3275	2094
	4363	3400		3330	4560
	4419	1036		3445	2795
	4916	2678		3591	6497
	4954	3157		4238	3946
	5003	2408		4793	6322
	5099	1477		5152	10020
	5301	4579		6059	3421
	6643	5795		9432	7701

## Sheet: Figure 3J
GZMA	Naive	CD57- TEM	CD57+ TEM	TEMRA	GZMB	Naive	CD57- TEM	CD57+ TEM	TEMRA	GZMK	Naive	CD57- TEM	CD57+ TEM	TEMRA	PRF1	Naive	CD57- TEM	CD57+ TEM	TEMRA	IL4	Naive	CD57- TEM	CD57+ TEM	TEMRA	IL13	Naive	CD57- TEM	CD57+ TEM	TEMRA	TGFB1	Naive	CD57- TEM	CD57+ TEM	TEMRA	TGFB2	Naive	CD57- TEM	CD57+ TEM	TEMRA
	9.55718	127.019	670.044	573.347		0.386149	5.94122	653.707	541.701		27.1269	218.801	24.7246	54.7476		99.5298	285.896	2474.28	2535.8		0	0.102435	0.291736	0.15823		0.0965372	0	0.0729339	0.0791151		118.548	202.002	298.227	341.856		0.289611	0.102435	0.291736	0
	59.8315	193.095	639.138	507.322		7.13956	12.3854	414.704	438.199		154.054	326.259	31.1324	11.5367		157.975	306.808	2189.69	2086.87		0	0.24937	0.369743	0		0	2.32745	0	0		150.433	166.912	336.466	282.552		0.100557	0	0	0.195537
	44.9076	326.922	631.92	628.665		23.2529	96.9998	645.071	600.992		47.3847	282.68	31.5792	43.9814		211.034	741.74	2719.33	2907.37		0	0.195761	0.0837646	0.0867483		0.159814	0.0978807	0	0		125.773	308.814	319.311	377.182		0.159814	0.195761	0	0
	95.4653	339.394	790.6	593.147		52.0906	96.0237	1409.93	1158.29		141.609	407.273	132.121	24.6387		224.256	462.424	3951.08	3422.14		0	0.413895	0	0		0	0.310421	0	0		134.841	140.31	55.5393	348.67		0	0.517369	0	0.0909178
	6.29453	196.261	529.291	474.157		2.59774	3.71541	804.352	625.644		24.5786	524.528	58.4781	28.4291		56.8506	162.385	1928.84	2096.75		0.399653	0.218553	0	0.101533		0.699392	0.32783	0.170739	0.40613		122.593	273.847	446.995	495.276		0.199826	0.109277	0	0

## Sheet: Figure 4G
Control	SSc-ILD
0.1	8.07618
0.841089	0.844549
0.1	7.23492
0.174391	5.03411
	6.65472
	7.40091
	11.4413
	40.2249
	7.23647
	1.00952
	10.0952

[truncated: 10 more sheets: Supplemental Figure 2A, Supplemental Figure 2C, Supplemental Figure 2D, Supplemental Figure 3C, Supplemental Figure 3D, Suppelemental Figure 4C, Supplemental Figure 4D, Supplemental Figure 5A , Supplemental Figure 5B, Supplemental Figure 5C]
